# Supplementary material for: Base Oils and Formulated Transmission Oils for Electrical Vehicles: Thermophysical and Tribological Properties
Source: Materials (Basel). 2025 Mar 8;18(6):1207. doi: 10.3390/ma18061207 (PMC11944221; doi:10.3390/ma18061207)
Supplement: Supplementary file 1 [file materials-18-01207-s001.zip]

Archive with 1 entries (1 files):
- materials-3512868-supplementary.pdf
